# Supplementary material for: The Novel Synthetic Antibiotic BDTL049 Based on a Dendritic System Induces Lipid Domain Formation while Escaping the Cell Envelope Stress Resistance Determinants
Source: Pharmaceutics. 2023 Jan 16;15(1):297. doi: 10.3390/pharmaceutics15010297 (PMC9866484; doi:10.3390/pharmaceutics15010297)
Supplement: Supplementary file 1 [file pharmaceutics-15-00297-s001.zip]

Archive with 1 entries (1 files):
- pharmaceutics-2131715-supplementary.pdf
